# Supplementary material for: Anti-Psoriatic Effects of J2H-1802, a Mycophenolate Mofetil and 5-Aminosalicylic Acid Hybrid, in an Imiquimod-Induced Psoriasis-like Mouse Model
Source: Pharmaceutics. 2026 Mar 19;18(3):380. doi: 10.3390/pharmaceutics18030380 (PMC13029267; doi:10.3390/pharmaceutics18030380)
Supplement: Supplementary file 1 [file pharmaceutics-18-00380-s001.zip]

Archive with 1 entries (1 files):
- pharmaceutics-4152131-supplementary.pdf
